# Supplementary material for: Pre-Analytical and Analytical Variables of Label-Independent Enrichment and Automated Detection of Circulating Tumor Cells in Cancer Patients
Source: Cancers (Basel). 2020 Feb 13;12(2):442. doi: 10.3390/cancers12020442 (PMC7072175; doi:10.3390/cancers12020442)
Supplement: Supplementary file 1 [file cancers-12-00442-s001.zip]

Archive with 7 entries (6 files):
- cancers-701309-suppl-XML/
- cancers-701309-suppl-XML/cancers-701309-  Figures S1-2 and Table S5.pdf
- cancers-701309-suppl-XML/cancers-701309- Table S1_Cell Sizes.xlsx
- cancers-701309-suppl-XML/cancers-701309- Table S2_Spiking Results across tube types.xlsx
- cancers-701309-suppl-XML/cancers-701309- Table S3_Patient data 6.5 vs 10.xlsx
- cancers-701309-suppl-XML/cancers-701309- Table S4_Patient data tube comparison.xlsx
- cancers-701309-suppl-XML/cancers-701309- Table S6_XCyto vs. manual.xlsx
