# Supplementary material for: Pre-Analytical and Analytical Variables of Label-Independent Enrichment and Automated Detection of Circulating Tumor Cells in Cancer Patients
Source: Cancers (Basel). 2020 Feb 13;12(2):442. doi: 10.3390/cancers12020442 (PMC7072175; doi:10.3390/cancers12020442)
Supplement: Supplementary file 1 [file cancers-12-00442-s001.zip › cancers-701309-suppl-XML/cancers-701309- Table S1_Cell Sizes.xlsx]

## Sheet: Sheet1
MDA-MB-468 cell	Cell diamter [µm]
1	16.18
2	15.3
3	12.34
4	11.44
5	11.73
6	13.99
7	10.25
8	15.29
9	11.61
10	12.04
11	12.17
12	13.1
13	8.71
14	11.97
15	15.48
16	15.16
17	15.57
18	16.43
19	13.48
20	13.3
21	12.41
22	12.64
23	16.83
24	12.76
25	12.61
26	16.65
27	12.58
28	10.56
29	13.41
30	12.04
31	19.68
32	15.11
33	15.53
34	17.6
35	12.52
36	13.48
37	12.36
38	13.35
39	12.21
40	12.59
41	14.49
42	14.42
43	14.85
44	13.88
45	12.17
46	11.65
47	12.73
48	12.36
49	13.72
50	11.86
mean average	13.4918
standard deviation	2.0287
