# Supplementary material for: Pre-Analytical and Analytical Variables of Label-Independent Enrichment and Automated Detection of Circulating Tumor Cells in Cancer Patients
Source: Cancers (Basel). 2020 Feb 13;12(2):442. doi: 10.3390/cancers12020442 (PMC7072175; doi:10.3390/cancers12020442)
Supplement: Supplementary file 1 [file cancers-12-00442-s001.zip › cancers-701309-suppl-XML/cancers-701309- Table S2_Spiking Results across tube types.xlsx]

## Sheet: raw data
Cassette Gap [µm]	Protocol	Blood Sample Type	Spiked Cells	Recovered Cells [#]	Recovered Cells [%]	Mean Recovery [%]	s [%]	Average Processing Time [h]
10	23 mbar	CellSave	50	7	14
10	23 mbar	CellSave	50	6	12	12.6667	1.1547	5
10	23 mbar	CellSave	50	6	12
10	23 mbar	Ficoll	50	13	26
10	23 mbar	Ficoll	50	18	36	27.3333	8.0829	1.5
10	23 mbar	Ficoll	50	10	20
10	23 mbar	EDTA	50	21	42
10	23 mbar	EDTA	50	15	30	34	6.9282	3
10	23 mbar	EDTA	50	15	30
10	99 mbar	CellSave	50	1	2
10	99 mbar	CellSave	50	1	2	2.66667	1.1547	2.5
10	99 mbar	CellSave	50	2	4
10	99 mbar	Ficoll	50	6	12
10	99 mbar	Ficoll	50	2	4	10.6667	6.1101	1
10	99 mbar	Ficoll	50	8	16
10	99 mbar	EDTA	50	9	18
10	99 mbar	EDTA	50	8	16	16	2	1.5
10	99 mbar	EDTA	50	7	14
6.5	23 mbar	CellSave	50	18	36
6.5	23 mbar	CellSave	50	6	12	29.3333	15.1438	9
6.5	23 mbar	CellSave	50	20	40
6.5	23 mbar	Ficoll	50	25	50
6.5	23 mbar	Ficoll	50	22	44	45.3333	4.16333	2
6.5	23 mbar	Ficoll	50	21	42
6.5	23 mbar	EDTA	50	37	74
6.5	23 mbar	EDTA	50	32	64	68.6667	5.03322	8
6.5	23 mbar	EDTA	50	34	68
6.5	50 mbar	EDTA	50	32	64
6.5	50 mbar	EDTA	50	34	68
6.5	50 mbar	EDTA	50	29	58	65.6667	6.50128	2
6.5	50 mbar	EDTA	50	38	76
6.5	50 mbar	EDTA	50	34	68
6.5	50 mbar	EDTA	50	30	60
6.5	99 mbar	CellSave	50	10	20
6.5	99 mbar	CellSave	50	7	14	16.6667	3.05505	2
6.5	99 mbar	CellSave	50	8	16
6.5	99 mbar	Ficoll	50	15	30
6.5	99 mbar	Ficoll	50	10	20	24.6667	5.03322	1
6.5	99 mbar	Ficoll	50	12	24
6.5	99 mbar	EDTA	50	31	62
6.5	99 mbar	EDTA	50	35	70	60.6667	10.0664	2
6.5	99 mbar	EDTA	50	25	50
6.5	99 mbar	Streck	50	8	16
6.5	99 mbar	Streck	50	9	18	21.5	6.19139	1.5
6.5	99 mbar	Streck	50	11	22
6.5	99 mbar	Streck	50	15	30
6.5	99 mbar	TransFix	50	27	54
6.5	99 mbar	TransFix	50	33	66	64	9.16515	1.5
6.5	99 mbar	TransFix	50	36	72
