# Supplementary material for: Pre-Analytical and Analytical Variables of Label-Independent Enrichment and Automated Detection of Circulating Tumor Cells in Cancer Patients
Source: Cancers (Basel). 2020 Feb 13;12(2):442. doi: 10.3390/cancers12020442 (PMC7072175; doi:10.3390/cancers12020442)
Supplement: Supplementary file 1 [file cancers-12-00442-s001.zip › cancers-701309-suppl-XML/cancers-701309- Table S3_Patient data 6.5 vs 10.xlsx]

## Sheet: CTC count mBCa patients
Number	Blood Tube	CTCs in 6.5 µm cassette	CTCs in 10 µm cassette	Second sample 6.5 µm cassette	Second sample 10 µm cassette
mBC_1	EDTA	0	1
mBC_2	EDTA	0	0
mBC_3	EDTA	1	0
mBC_4	EDTA	0	0	0	0
mBC_5	EDTA	0	0	0	0
mBC_6	EDTA	5	1
mBC_7	EDTA	0	0
mBC_8	EDTA	0	0
mBC_9	EDTA	0	0
mBC_10	EDTA	28	2	11	5
mBC_11	EDTA	0	0
mBC_12	EDTA	0	0
mBC_13	EDTA	0	0
mBC_14	EDTA	0	0	0	0
mBC_15	EDTA	6	1	14	6
mBC_16	EDTA	0	0
mBC_17	EDTA	0	0
mBC_18	EDTA	0	0
mBC_19	EDTA	0	0
mBC_20	EDTA	2	0	0	0
mBC_21	EDTA	4	2
mBC_22	EDTA	1	0
mBC_23	EDTA	0	0
mBC_24	EDTA	0	0
mBC_25	EDTA	0	0
mBC_26	EDTA	5	0
mBC_27	EDTA	4	0
mBC_28	EDTA	0	0
mBC_29	EDTA	17	3
mBC_30	EDTA	0	0
mBC_31	EDTA	0	0
mBC_32	EDTA	1	0
mBC_33	EDTA	0	0
mBC_34	EDTA	0	0
mBC_35	EDTA	0	0
mBC_36	EDTA	0	0
mBC_37	EDTA	0	0
	≥ 1 CTC	12	7	14	9
	≥ 5 CTCs	5	2	7	4
	total CTC	74	10	99	21

## Sheet: Patient Data
			Status at Diagnosis
Number	Age at Blood Draw	Diagnosis	pT	pN	M	Grade	ER/IRS	PR/IRS	HER2	Ki67 (%)	Therapy at time point of blood draw	Response to treatment	Death
mBC_1	79	09/2011	3	0	0	1	0	0	neg	nA	3rd line, Eribulin	stable disease	nA
mBC_2	52	2001	1c	0	0	2	+	+	+++	nA	4th line, Letrozol	progression	nA
mBC_3	70	2015	2	1	1	nA	0	0	0	nA	2nd line, Paclitaxel	progression	nA
mBC_4	72	1985	nA	nA	nA	nA	nA	nA	nA	nA	5th line, Exemestan	progression	yes
mBC_5	75	2014	4c	1	1	3	12	12	pos	25	1st line, Paclitaxel in combination with Herceptin and Pertuzumab	stable disease	nA
mBC_6	49	01/2009	1	1a	0	2	6	6	pos	nA	5th line, TDM-1	stable disease	nA
mBC_7	46	07/2009	2	1	1	2	12	12	pos	nA	4th line, TDM-1	progression	yes
mBC_8	43	12/2015	5a	2a	0	3	neg	neg	neg	50	2nd line, Taxol and Carboplatin	stable disease	nA
mBC_9	46	2014	2	pos	0	nA	nA	nA	nA	nA	8th line, TDM-1	progression	yes
mBC_10	56	02/2006	1c	x	1	2	12	0	neg	nA	6th line, Epirubicin	progression	nA
mBC_11	67	06/2013	nA	nA	nA	3	6	1	neg	10	5th line, Eribulin	progression	yes
mBC_12	62	02/2013	2	0	0	nA	pos	neg	neg	<14	2nd line, Tamoxifen	progression	nA
mBC_13	72	2014	4d	3	1	2	12	3	neg	10	3rd line, Fulvestrant	progression	nA
mBC_14	55	2009	2	x	1	2	12	12	neg	nA	5th line, Doxorubicin	progression	yes
mBC_15	50	2014	r1 / l1m	r0 / l0	1	r2 / l2	r9 / l9	r12 / l9	rneg / lneg	r20 / l25	3rd line, Paclitaxel	progression	yes
mBC_16	53	01/2011	nA	pos	1	nA	12	12	neg	nA	6th line, Paclitaxel	progression	yes
mBC_17	72	1999	2m	pos	0	2	pos	neg	nA	nA	9th line, Eribulin	progression	yes
mBC_18	74	1991	nA	nA	nA	nA	nA	nA	nA	nA	3rd line, Exemestan	progression	yes
mBC_19	55	03/2010	2m	0	nA	2	12	0	neg	nA	6th line, Eribulin	progression	yes
mBC_20	50	2011	2	2a	0	2	pos	pos	neg	nA	4th line, Bevacizumab	progression	yes
mBC_21	66	2015	T2	N2a	0	G2	8	6	neg	20	2nd line, Fulvestrant, Palbociclib and Bisphosphonat	stable disease	no
mBC_22	61	2011	2	2a	0	3	12	12	neg	nA	6th line, Fulvestrant and Palbociclib	progression	nA
mBC_23	75	1997	1	1	0	3	0	0	nA	nA	3rd line, Herceptin and Pertucumab	stable disease	no
mBC_24	40	12/2011	2	1a	0	2	8	4	neg	20	4th line, Capecitabine and Bevacizumab	nA	no
mBC_25	66	02/2015	4c	1	1	3	neg	neg	neg	70	4th line, Carboplatin	nA	yes
mBC_26	66	2002	2	1	0	2	pos	pos	2+	nA	5th line, Eribulin	nA	yes
mBC_27	60	02/2012	1c	0	0	3	neg	neg	neg	nA	5th line, Eribulin	nA	yes
mBC_28	60	05/2009	nA	nA	nA	nA	pos	pos	pos	nA	4th line, Navelbine and Herceptin	progression	no
mBC_29	56	2005	2	1	0	2/3	12	12	neg	35	3rd line, Paclitaxel and Bevacizumab	progression	no
mBC_30	56	01/2010	2	0	0	2	8	8	neg	nA	3rd line, Paclitaxel and Bevacizumab	progression	no
mBC_31	67	10/2011	2	2a	0	3	pos	pos	1+	60	3rd line, Letrozol	progression	no
mBC_32	81	1986	2m	2	0	1	nA	nA	nA	nA	5th line, Fulvestrant/Exemestan	progression	no
mBC_33	48	05/2017	nA	nA	nA	2	12	12	neg	20	1st line, Paclitaxel	progression	nA
mBC_34	24	11/2017	cT4	cNpos	1	G2	12	12	neg	0.08	2nd line, Paclitaxel plus Avastin	partial remission	no
mBC_35	74	07/1905	pT1c	pN2a	1	G3	9	2	pos	0.15	5th line, Kadcyla/Zometa	stable disease	no
mBC_36	78	04/2017	pT1c	pN2a	M1	G3	12	6	neg	0.6	1st line, Letrozol, Palbociclib and Zometa	stable disease	no
mBC_37	64	11/2017	pT4b	pN2a	M1	G2	12	12	neg	0.1	1st line, Letrozol, Ribociclib and Zometa	partial remission	no
mBC_38	51	01/2009	1	1a	0	II	6	6	pos	nA	3rd line, Herceptin	progression	no
mBC_39	51	03/2017	2	1	1	II	0	0	pos	0.18	1st line, Paclitaxel/Pertuzumab/Trastuzumab	remission	no
mBC_40	55	03/2010	2m	0	1	II	12	0	neg	nA	2nd line, Eribulin	progression	nA
mBC_41	78	02/2017	cT1c	cN3	1	G3	12	12	neg	0.05	1st line, Letrozol and Palbociclib	stable disease	no
mBC_42	30	01/2017	cT1m	cN+	1	G3	1	0	neg	0.5	1st, Carboplatin and Paclitaxel	progression	yes
mBC_43	60	04/2012	cT4	cN2a	0	G3	10	8	neg	0.4	3rd line, Capecitabine	progression	yes
mBC_44	47	04/2012	2	2	nA	II	neg	neg	pos	0.05	4th line, Letrozol	progression	nA
mBC_45	40	03/2007	2	1	0	III	12	12	pos	nA	1st line, Paclitaxel, Pertuzumab and Trastuzumab	progression	no
mBC_46	39	2013	2	1	1	II	12	12	pos	0.1	2nd line, Trastuzumab and Pertuzumab	remission	no
mBC_47	nA	nA	nA	nA	nA	nA	nA	nA	nA	nA	nA	nA	nA
mBC_48	41	04/2014	4	1	nA	III	5	4	pos	0.8	2nd line, Navelbine and Herceptin	progression	no
