# Supplementary material for: Pre-Analytical and Analytical Variables of Label-Independent Enrichment and Automated Detection of Circulating Tumor Cells in Cancer Patients
Source: Cancers (Basel). 2020 Feb 13;12(2):442. doi: 10.3390/cancers12020442 (PMC7072175; doi:10.3390/cancers12020442)
Supplement: Supplementary file 1 [file cancers-12-00442-s001.zip › cancers-701309-suppl-XML/cancers-701309- Table S4_Patient data tube comparison.xlsx]

## Sheet: Clinical Data
Sample Number	age at blood draw	Cancer Type	stage at diagnosis	Therapy at time point of blood draw	Response to treatment	Death
UKE_1	74	NSCLC-Adeno	IV	before start 3rd line	PD after 2 month, death 5 months after start of 3rd line treatment	yes
UKE_2	82	NSCLC-Adeno	IV	before start 1st line	best response was very good PR until 10 months into treatment, then lost to follow up months.	no
UKE_3	67	NSCLC-Adeno	IV	before start 7th line	PD after 4 month, death 7month after blod draw	yes
UKE_4	46	NSCLC-squamous	IIIA	2 days after start 1st line	Death 1.5 months after start 1st line	yes
UKE_5	64	NSCLC-Adeno	IV	before start 1st line	best response was PR, death 14 months after start 1st line	yes
UKE_6	73	NSCLC-Adeno	IV	before start 1st line	progression 15 months after start 1st line, death 2 years after start 1st line	yes
UKE_7	69	SCLC with squamous differentiation	IV	before start 1st line	progression 2 months after start 1st line, death 4.5 months after start 1st line	yes
UKE_8	68	anal carcinoma	IV	before start 2nd line	progression 25 months after start 2nd line, patients still alive 27 months after start 2nd line	no
UKE_9	74	Pancreatic cancer / Cholangiocarcinoma	IV	before start 1st line	lost to follow up 2 weeks after treatment inititiation	no
UKE_10	59	follicular thyroid cancer	IV	before start 5th line	progression 15 months after start 5th line, lost to follow-up 18 months after start 5th line	no
UKE_11	64	pancreatic cancer	IV	progression from 2nd line, before best-supportive care	lost to follow up 2 weeks after blood draw	no
UKE_12	31	Gastric	IV	before start 2nd line	progression 2 months after start of 2nd line, death 3 months after start 2nd line	yes
UKE_13	70	Esophagogastic junction cancer	IV	progression from 3rd line, before best-supportive care	death 10 days after blood draw	yes
