# Supplementary material for: Pre-Analytical and Analytical Variables of Label-Independent Enrichment and Automated Detection of Circulating Tumor Cells in Cancer Patients
Source: Cancers (Basel). 2020 Feb 13;12(2):442. doi: 10.3390/cancers12020442 (PMC7072175; doi:10.3390/cancers12020442)
Supplement: Supplementary file 1 [file cancers-12-00442-s001.zip › cancers-701309-suppl-XML/cancers-701309- Table S6_XCyto vs. manual.xlsx]

## Sheet: Sheet2
Sample	Patient ID	Manual	XCYto
1	mBC_15 (1)	14	13
2	mBC_15 (2)	6	6
3	mBC_22 (1)	1	2
4	mBC_22 (2)	0	1
5	mBC_26 (1)	5	5
6	mBC_26 (2)	0	0
7	mBC_27 (1)	4	4
8	mBC_27 (2)	0	1
9	mBC_29 (1)	14	17
10	mBC_38	2	2
11	mBC_39	0	0
12	mBC_39	1	1
13	mBC_40	42	38
14	mBC_41	1	1
15	mBC_42	7	5
16	mBC_43	1	1
17	mBC_44	0	0
18	mBC_44	0	0
19	mBC_45	0	0
20	mBC_45	0	0
21	mBC_45	0	0
22	mBC_45	0	0
23	mBC_46	0	0
24	mBC_46	0	0
25	mBC_47	0	0
26	mBC_48	0	0
27	mBC_48	0	0
